# Supplementary material for: Combining Niche Breadth to Predict the Current and Future Distribution of Leguminosae Under Climate Change on the Qinghai‐Xizang Plateau
Source: Ecol Evol. 2025 Aug 21;15(8):e71895. doi: 10.1002/ece3.71895 (PMC12370446; doi:10.1002/ece3.71895)
Supplement: Supplementary file 2 — Data S2: ece371895‐sup‐0002‐DataS2.xlsx. [file ECE3-15-e71895-s001.xlsx]

## Sheet: Astragalus mongholicus
species	longitude	latitude
Astragalus mongholicusBunge	102.876	35.7176
Astragalus mongholicusBunge	101.758	36.676
Astragalus mongholicusBunge	101.516	37.4063
Astragalus mongholicusBunge	101.82	37.0547
Astragalus mongholicusBunge	91.7615	29.2249
Astragalus mongholicusBunge	104.562	34.3197
Astragalus mongholicusBunge	102.91	35.0002
Astragalus mongholicusBunge	104.038	34.4347
Astragalus mongholicusBunge	103.851	34.5732
Astragalus mongholicusBunge	103.456	35.349
Astragalus mongholicusBunge	104.562	34.3197
Astragalus mongholicusBunge	103.214	34.0523
Astragalus mongholicusBunge	103.507	34.5895
Astragalus mongholicusBunge	86.875	47.7017
Astragalus mongholicusBunge	103.409	35.2638
Astragalus mongholicusBunge	104.472	34.8485
Astragalus mongholicusBunge	104.393	34.0473
Astragalus mongholicusBunge	102.624	37.9035
Astragalus mongholicusBunge	103.242	35.6047
Astragalus mongholicusBunge	102.544	32.7909
Astragalus mongholicusBunge	89.18	42.85
Astragalus mongholicusBunge	83.0128	46.5955
Astragalus mongholicusBunge	86.3211	48.1206
Astragalus mongholicusBunge	98.855	31.9536
Astragalus mongholicusBunge	98.005	32.4331
Astragalus mongholicusBunge	97.3344	31.5072
Astragalus mongholicusBunge	103.7	35.36
Astragalus mongholicusBunge	100.627	34.6583
Astragalus mongholicusBunge	95.59	31.41
Astragalus mongholicusBunge	101.61	36.47
Astragalus mongholicusBunge	101.61	36.47
Astragalus mongholicusBunge	100.62	36.28
Astragalus mongholicusBunge	103.59	32.63
Astragalus mongholicusBunge	101.62	37.38
Astragalus mongholicusBunge	102.07	34
Astragalus mongholicusBunge	102.07	31.48
Astragalus mongholicusBunge	91.95	28
Astragalus mongholicusBunge	101.96	30.05
Astragalus mongholicusBunge	102.52	28.65
Astragalus mongholicusBunge	102.36	30.99
Astragalus mongholicusBunge	102.22	31.9
Astragalus mongholicusBunge	102.98	32.07

## Sheet: Caragana korshinskii
species	longitude	latitude
Caragana korshinskii	100.631	35.5568
Caragana korshinskii	99.9816	35.588
Caragana korshinskii	98.5034	36.9455
Caragana korshinskii	97.8631	36.7215
Caragana korshinskii	102.407	35.7413
Caragana korshinskii	101.702	36.6392
Caragana korshinskii	101.774	36.6004
Caragana korshinskii	102.802	31.6613
Caragana korshinskii	103.699	34.4239
Caragana korshinskii	103.105	38.6266
Caragana korshinskii	99.829	38.8225
Caragana korshinskii	102.987	38.5754
Caragana korshinskii	102.69	25.02
Caragana korshinskii	100.62	36.28
Caragana korshinskii	100.17	39.13
Caragana korshinskii	103.08	38.62
Caragana korshinskii	99.82	39.38
Caragana korshinskii	102.48	35.85
Caragana korshinskii	100.62	36.28
Caragana korshinskii	102.48	35.85
Caragana korshinskii	103.08	38.62
Caragana korshinskii	103.75	36.07
Caragana korshinskii	102.22	31.9
Caragana korshinskii	101.68	39.2

## Sheet: Glycyrrhiza uralensis
species	longitude	latitude
Glycyrrhiza uralensis	102.546	35.8362
Glycyrrhiza uralensis	101.529	36.1109
Glycyrrhiza uralensis	101.687	36.273
Glycyrrhiza uralensis	101.529	36.1109
Glycyrrhiza uralensis	100.619	36.2842
Glycyrrhiza uralensis	99.4893	35.8851
Glycyrrhiza uralensis	101.492	36.0037
Glycyrrhiza uralensis	101.814	36.6202
Glycyrrhiza uralensis	100.367	35.7854
Glycyrrhiza uralensis	102.831	36.32
Glycyrrhiza uralensis	101.723	36.1168
Glycyrrhiza uralensis	94.9257	36.3869
Glycyrrhiza uralensis	94.9093	36.3975
Glycyrrhiza uralensis	100.589	36.2207
Glycyrrhiza uralensis	101.762	36.712
Glycyrrhiza uralensis	102.04	35.9433
Glycyrrhiza uralensis	101.647	36.6457
Glycyrrhiza uralensis	101.514	36.1117
Glycyrrhiza uralensis	101.632	36.639
Glycyrrhiza uralensis	102.109	36.5002
Glycyrrhiza uralensis	100.263	36.265
Glycyrrhiza uralensis	100.817	36.4794
Glycyrrhiza uralensis	101.434	36.0397
Glycyrrhiza uralensis	102.882	36.3296
Glycyrrhiza uralensis	101.759	36.6533
Glycyrrhiza uralensis	101.723	36.1168
Glycyrrhiza uralensis	102.426	35.8681
Glycyrrhiza uralensis	101.723	36.1168
Glycyrrhiza uralensis	101.492	36.5391
Glycyrrhiza uralensis	100.582	36.2934
Glycyrrhiza uralensis	101.402	36.0405
Glycyrrhiza uralensis	100.642	34.8697
Glycyrrhiza uralensis	100.095	36.0749
Glycyrrhiza uralensis	103.163	31.4358
Glycyrrhiza uralensis	100.375	27.2782
Glycyrrhiza uralensis	101.61	36.47
Glycyrrhiza uralensis	99.95	36.4
Glycyrrhiza uralensis	103.09	38.62
Glycyrrhiza uralensis	102.89	37.47
Glycyrrhiza uralensis	103.86	35.37
Glycyrrhiza uralensis	105.05	35.69
Glycyrrhiza uralensis	103.75	36.07
Glycyrrhiza uralensis	103.94	36.33
Glycyrrhiza uralensis	103.75	36.07
Glycyrrhiza uralensis	103.75	36.07
Glycyrrhiza uralensis	100.813	38.4306
Glycyrrhiza uralensis	101.785	36.6306

## Sheet: Medicago ruthenica
species	longitude	latitude
Medicago ruthenica	101.758	36.676
Medicago ruthenica	102.761	36.2117
Medicago ruthenica	102.055	35.4855
Medicago ruthenica	99.9941	35.8898
Medicago ruthenica	101.788	36.5193
Medicago ruthenica	102.454	35.8776
Medicago ruthenica	101.49	36.7532
Medicago ruthenica	101.751	36.6282
Medicago ruthenica	101.599	36.9421
Medicago ruthenica	102.025	35.5327
Medicago ruthenica	100.87	32.7063
Medicago ruthenica	94.4855	32.4421
Medicago ruthenica	103.719	31.5645
Medicago ruthenica	102.206	31.9058
Medicago ruthenica	102.215	31.8988
Medicago ruthenica	108.213	32.115
Medicago ruthenica	103.107	34.0945
Medicago ruthenica	103.545	31.7918
Medicago ruthenica	99.0146	31.1362
Medicago ruthenica	99.0169	31.1211
Medicago ruthenica	100.072	30.8867
Medicago ruthenica	100.749	31.2932
Medicago ruthenica	100.763	31.2783
Medicago ruthenica	103.818	31.6525
Medicago ruthenica	100.342	28.5557
Medicago ruthenica	98.5814	31.8196
Medicago ruthenica	102.064	31.4784
Medicago ruthenica	102.051	31.2909
Medicago ruthenica	102.176	30.1188
Medicago ruthenica	101.972	30.0448
Medicago ruthenica	101.961	30.0471
Medicago ruthenica	102.964	33.577
Medicago ruthenica	103.109	34.0964
Medicago ruthenica	102.807	34.1577
Medicago ruthenica	102.652	31.8863
Medicago ruthenica	103.749	33.2457
Medicago ruthenica	104.231	33.2952
Medicago ruthenica	99.7436	27.8422
Medicago ruthenica	99.4982	39.0083
Medicago ruthenica	102.866	35.761
Medicago ruthenica	99.8151	39.3941
Medicago ruthenica	100.261	38.6598
Medicago ruthenica	101.365	38.385
Medicago ruthenica	102.871	37.1977
Medicago ruthenica	98.5444	39.2033
Medicago ruthenica	102.897	35.3749
Medicago ruthenica	104.181	33.9165
Medicago ruthenica	103.354	34.6927
Medicago ruthenica	104.561	33.6216
Medicago ruthenica	103.222	34.0559
Medicago ruthenica	102.633	36.951
Medicago ruthenica	102.813	37.2394
Medicago ruthenica	103.105	34.0913
Medicago ruthenica	103.217	34.0517
Medicago ruthenica	103.87	34.93
Medicago ruthenica	103.88	35.93
Medicago ruthenica	102.78	36.63
Medicago ruthenica	102.33	33.59
Medicago ruthenica	102.78	36.63
Medicago ruthenica	102.33	33.59
Medicago ruthenica	103.87	34.93
Medicago ruthenica	102.33	33.59
Medicago ruthenica	102.78	36.63
Medicago ruthenica	102.33	33.59
Medicago ruthenica	102.69	25.02
Medicago ruthenica	100.787	32.8936
Medicago ruthenica	96.8744	31.1094
Medicago ruthenica	97.05	32.1
Medicago ruthenica	97.3289	33.0006
Medicago ruthenica	97.3333	33
Medicago ruthenica	100.627	34.6583
Medicago ruthenica	101.8	36.62
Medicago ruthenica	103.853	31.6811
Medicago ruthenica	103.83	36.05
Medicago ruthenica	103.22	34.05
Medicago ruthenica	102.48	35.85
Medicago ruthenica	102.52	35.2
Medicago ruthenica	103.22	34.05
Medicago ruthenica	102.02	35.52
Medicago ruthenica	102.69	25.02
Medicago ruthenica	101.08	38.78
Medicago ruthenica	103.599	32.638
Medicago ruthenica	103.75	36.07
Medicago ruthenica	103.14	36.97
Medicago ruthenica	102.8	36.33
Medicago ruthenica	103.22	34.05
Medicago ruthenica	100.46	38.93
Medicago ruthenica	101.96	38.24
Medicago ruthenica	102.22	31.9
Medicago ruthenica	103.853	31.6811
Medicago ruthenica	103.17	31.43
Medicago ruthenica	102.522	35.2026
Medicago ruthenica	103.853	31.6811
Medicago ruthenica	100.734	31.325
Medicago ruthenica	100.466	31.5478
Medicago ruthenica	100.734	31.325
Medicago ruthenica	100.466	31.5478
Medicago ruthenica	101.08	38.78
Medicago ruthenica	100.466	31.5478

## Sheet: Medicago sativa
species	longitude	latitude
Medicago sativa	100.2	31.0018
Medicago sativa	100.198	30.9824
Medicago sativa	102.76	35.8361
Medicago sativa	102.402	36.4822
Medicago sativa	99.3219	38.9637
Medicago sativa	100.199	30.9658
Medicago sativa	100.196	30.9675
Medicago sativa	100.188	30.9741
Medicago sativa	100.191	30.9823
Medicago sativa	100.193	30.9848
Medicago sativa	100.187	30.9928
Medicago sativa	100.186	30.9931
Medicago sativa	100.177	30.9921
Medicago sativa	103.75	36.07
Medicago sativa	103.879	33.2878
Medicago sativa	103.694	31.8424
Medicago sativa	102.781	24.9634
Medicago sativa	98.8297	28.4348
Medicago sativa	102.845	33.9486
Medicago sativa	97.37	37.37
Medicago sativa	101.98	36.39
Medicago sativa	102.97	38.58
Medicago sativa	103.17	31.43
Medicago sativa	100.266	31.6469
Medicago sativa	100.68	31.4
Medicago sativa	100.367	31.5978
Medicago sativa	102.88	35.72
Medicago sativa	103.85	31.68
Medicago sativa	96.92	30.05
Medicago sativa	101.371	36.6747
Medicago sativa	103.599	32.638
Medicago sativa	102.206	31.9058
Medicago sativa	102.546	30.9119
Medicago sativa	103.599	32.638
Medicago sativa	103.853	31.6811
Medicago sativa	102.546	30.9119
Medicago sativa	103.599	32.638
Medicago sativa	103.853	31.6811
Medicago sativa	101.77	36.62
Medicago sativa	102.235	29.9142
Medicago sativa	102.758	30.0667
Medicago sativa	101.8	36.6
Medicago sativa	101.5	29
Medicago sativa	99.2863	28.713
Medicago sativa	101.965	30.0553
Medicago sativa	99.2863	28.713
Medicago sativa	101.965	30.0553
Medicago sativa	98.9115	28.4861
Medicago sativa	99.28	28.71
Medicago sativa	98.9115	28.4861
Medicago sativa	101.965	30.0553
Medicago sativa	91.14	29.65
Medicago sativa	102.12	26.88
Medicago sativa	101.125	30.9795
Medicago sativa	98.6	29.68
Medicago sativa	96.91	30.05
Medicago sativa	98.6	29.68
Medicago sativa	96.92	30.05
Medicago sativa	79.8	31.48
Medicago sativa	102.364	30.999
Medicago sativa	102.95	33.58
Medicago sativa	88.88	29.27
Medicago sativa	91.68	29.02
Medicago sativa	92.47	28.42
Medicago sativa	102.37	31
Medicago sativa	102.749	24.3582
Medicago sativa	102.364	30.999
Medicago sativa	102.95	33.58
Medicago sativa	102.75	24.28
Medicago sativa	95.76	29.85
Medicago sativa	99.7993	28.9321
Medicago sativa	99.1077	30.0046
Medicago sativa	94.22	29.22
Medicago sativa	98.92	28.48
Medicago sativa	102.8	36.33
Medicago sativa	102.03	35.93
Medicago sativa	101.12	30.98
Medicago sativa	101.8	36.6
Medicago sativa	102.48	35.85
Medicago sativa	103.22	34.05
Medicago sativa	99.62	38.83
Medicago sativa	103.612	30.9963
Medicago sativa	100.62	36.28
Medicago sativa	103.599	32.638
Medicago sativa	102.07	34
Medicago sativa	100.67	31.39
Medicago sativa	103.85	31.68
Medicago sativa	99.79	28.93
Medicago sativa	91.12	29.65
Medicago sativa	98.92	28.48
Medicago sativa	101.12	30.98
Medicago sativa	102.95	33.58
Medicago sativa	103.22	34.05
Medicago sativa	98.9115	28.4861
Medicago sativa	98.92	28.48
Medicago sativa	99.8	28.93
Medicago sativa	102.99	32.0617
Medicago sativa	103.75	36.07
Medicago sativa	101.08	38.78
Medicago sativa	103.08	38.62
Medicago sativa	91	30
Medicago sativa	102.07	31.48
Medicago sativa	102.98	32.07
Medicago sativa	101.12	30.98
Medicago sativa	102.364	30.999
Medicago sativa	102.69	25.02
Medicago sativa	102.37	31
Medicago sativa	102.07	31.48
Medicago sativa	100.46	38.93
Medicago sativa	100.25	38.18
Medicago sativa	102.07	31.48
Medicago sativa	103.58	31.48
Medicago sativa	102.22	31.9
Medicago sativa	102.37	31
Medicago sativa	102.98	32.07
Medicago sativa	102.07	31.48
Medicago sativa	102.22	31.9
Medicago sativa	102.36	30.99
Medicago sativa	103.17	31.43
Medicago sativa	103.75	36.07
Medicago sativa	103.13	36.98
Medicago sativa	102.67	25.03
Medicago sativa	88.88	29.27
Medicago sativa	98.27	30.87
Medicago sativa	97.18	31.13
Medicago sativa	103.85	31.68
Medicago sativa	103.62	36.1

## Sheet: Melilotus officinalis
species	longitude	latitude
Melilotus officinalis	105.796	28.834
Melilotus officinalis	102.345	30.9998
Melilotus officinalis	100.719	31.5838
Melilotus officinalis	102.181	31.9242
Melilotus officinalis	100.984	32.0562
Melilotus officinalis	101.049	31.0425
Melilotus officinalis	100.108	31.5768
Melilotus officinalis	101.757	36.6345
Melilotus officinalis	101.814	36.6202
Melilotus officinalis	101.752	36.6274
Melilotus officinalis	103.199	31.0381
Melilotus officinalis	97.0534	33.175
Melilotus officinalis	100.759	27.6899
Melilotus officinalis	103.849	31.0864
Melilotus officinalis	100.62	36.28
Melilotus officinalis	98.48	36.93
Melilotus officinalis	91.4332	29.7075
Melilotus officinalis	90.6242	29.2478
Melilotus officinalis	103.829	31.0765
Melilotus officinalis	103.17	31.43
Melilotus officinalis	100.266	31.6469
Melilotus officinalis	100.68	31.4
Melilotus officinalis	100.151	30.4306
Melilotus officinalis	100.964	31.9822
Melilotus officinalis	100.941	31.9744
Melilotus officinalis	100.367	31.5978

## Sheet: Sophora alopecuroides
species	longitude	latitude
Sophora alopecuroides	101.751	37.6585
Sophora alopecuroides	100.496	36.5786
Sophora alopecuroides	102.617	36.4056
Sophora alopecuroides	101.682	36.6529
Sophora alopecuroides	101.715	36.6438
Sophora alopecuroides	102.895	30.9068
Sophora alopecuroides	102.217	30.2215
Sophora alopecuroides	100.557	30.1584
Sophora alopecuroides	100.747	29.9677
Sophora alopecuroides	100.533	30.0151
Sophora alopecuroides	99.4929	28.0228
Sophora alopecuroides	102.97	38.58
Sophora alopecuroides	91.14	29.65
Sophora alopecuroides	80.8	37.08
Sophora alopecuroides	75.42	38.97
Sophora alopecuroides	103.267	31.084
Sophora alopecuroides	105.18	37.52
Sophora alopecuroides	102.7	25.0125
Sophora alopecuroides	102.4	36.48
Sophora alopecuroides	104.68	36.57
Sophora alopecuroides	102.4	36.48
Sophora alopecuroides	79.92	37.12
Sophora alopecuroides	101.8	36.6
Sophora alopecuroides	104.12	35.85
Sophora alopecuroides	102.85	28.02
Sophora alopecuroides	103.08	38.62
Sophora alopecuroides	85.52	38.14
Sophora alopecuroides	102.64	37.92
Sophora alopecuroides	103.09	38.62
Sophora alopecuroides	76.17	38.93
Sophora alopecuroides	80.8	37
Sophora alopecuroides	85.53	38.13
Sophora alopecuroides	103.75	36.07
Sophora alopecuroides	100.46	38.93
Sophora alopecuroides	103.75	36.07
Sophora alopecuroides	104.68	36.57

## Sheet: Sphaerophysa salsula
species	longitude	latitude
Sphaerophysa salsula	94.8976	36.3927
Sphaerophysa salsula	97.3776	37.3671
Sphaerophysa salsula	94.9283	36.4073
Sphaerophysa salsula	91.5972	37.5804
Sphaerophysa salsula	98.0946	36.295
Sphaerophysa salsula	94.9628	38.0368
Sphaerophysa salsula	101.256	36.6824
Sphaerophysa salsula	98.4799	36.9413
Sphaerophysa salsula	93.3492	38.7816
Sphaerophysa salsula	97.3728	37.3758
Sphaerophysa salsula	101.417	36.0465
Sphaerophysa salsula	94.9014	36.409
Sphaerophysa salsula	94.9628	38.0368
Sphaerophysa salsula	102.83	36.3193
Sphaerophysa salsula	98.3682	36.9473
Sphaerophysa salsula	94.7787	36.433
Sphaerophysa salsula	94.8948	36.3896
Sphaerophysa salsula	101.868	36.6117
Sphaerophysa salsula	96.4398	36.3839
Sphaerophysa salsula	101.492	36.0037
Sphaerophysa salsula	99.4874	38.5669
Sphaerophysa salsula	93.6639	36.8027
Sphaerophysa salsula	94.8249	36.4291
Sphaerophysa salsula	97.7754	36.049
Sphaerophysa salsula	101.775	36.5986
Sphaerophysa salsula	102.052	35.8922
Sphaerophysa salsula	94.4317	36.6212
Sphaerophysa salsula	94.9628	38.0368
Sphaerophysa salsula	101.882	37.0187
Sphaerophysa salsula	102.161	36.503
Sphaerophysa salsula	98.4632	36.8375
Sphaerophysa salsula	100.367	35.7854
Sphaerophysa salsula	102.831	36.32
Sphaerophysa salsula	101.72	36.1666
Sphaerophysa salsula	102.037	35.839
Sphaerophysa salsula	102.301	35.8535
Sphaerophysa salsula	101.467	35.0353
Sphaerophysa salsula	101.765	36.7128
Sphaerophysa salsula	102.109	36.5065
Sphaerophysa salsula	101.514	36.1117
Sphaerophysa salsula	101.845	36.5784
Sphaerophysa salsula	101.57	37.4942
Sphaerophysa salsula	100.913	36.9648
Sphaerophysa salsula	100.302	36.2504
Sphaerophysa salsula	100.275	36.2374
Sphaerophysa salsula	100.405	36.2401
Sphaerophysa salsula	96.4338	36.4412
Sphaerophysa salsula	96.4402	36.383
Sphaerophysa salsula	101.579	36.0769
Sphaerophysa salsula	99.5419	38.4568
Sphaerophysa salsula	102.336	36.3635
Sphaerophysa salsula	94.8249	36.4291
Sphaerophysa salsula	94.3761	36.4325
Sphaerophysa salsula	98.1285	36.3925
Sphaerophysa salsula	98.0918	36.4
Sphaerophysa salsula	99.4829	38.9443
Sphaerophysa salsula	94.8828	39.5024
Sphaerophysa salsula	98.2178	39.3853
Sphaerophysa salsula	94.8094	40.0425
Sphaerophysa salsula	95.4292	39.6883
Sphaerophysa salsula	102.255	37.6686
Sphaerophysa salsula	102.862	37.8498
Sphaerophysa salsula	102.985	36.0858
Sphaerophysa salsula	100.372	38.7584
Sphaerophysa salsula	102.538	32.7852
Sphaerophysa salsula	103.027	29.376
Sphaerophysa salsula	104.806	33.42
Sphaerophysa salsula	103.74	34.9648
Sphaerophysa salsula	96.0208	39.8095
Sphaerophysa salsula	97.858	35.9781
Sphaerophysa salsula	97.7963	36.0642
Sphaerophysa salsula	100.62	36.28
Sphaerophysa salsula	94.9	36.42
Sphaerophysa salsula	80.75	37.05
Sphaerophysa salsula	98.08	36.3
Sphaerophysa salsula	97.5	36
Sphaerophysa salsula	78.28	37.62
Sphaerophysa salsula	85.53	38.13
Sphaerophysa salsula	103.08	38.62
Sphaerophysa salsula	79.73	37.27
Sphaerophysa salsula	98.48	36.92
Sphaerophysa salsula	101.47	35.03
Sphaerophysa salsula	80.18	37.07
Sphaerophysa salsula	75.99	39.46
Sphaerophysa salsula	101.43	36.05
Sphaerophysa salsula	103.08	38.62
Sphaerophysa salsula	98.08	36.3
Sphaerophysa salsula	98.48	36.92
Sphaerophysa salsula	94.9	36.4
Sphaerophysa salsula	93.29	38.13
Sphaerophysa salsula	88.17	39.02
Sphaerophysa salsula	82.69	37.06
Sphaerophysa salsula	98.48	36.93
Sphaerophysa salsula	85.53	38.13
Sphaerophysa salsula	102.03	35.93
Sphaerophysa salsula	101.95	36.83
Sphaerophysa salsula	94.9	36.4
Sphaerophysa salsula	102.03	35.93
Sphaerophysa salsula	98.08	36.3
Sphaerophysa salsula	100.62	36.28
Sphaerophysa salsula	103.08	38.62
Sphaerophysa salsula	101.8	36.6
Sphaerophysa salsula	81.67	36.85
Sphaerophysa salsula	79.3	36.21
Sphaerophysa salsula	81.67	36.85
Sphaerophysa salsula	98.48	36.93
Sphaerophysa salsula	99.62	38.83
Sphaerophysa salsula	101.8	36.6
Sphaerophysa salsula	81.67	36.85
Sphaerophysa salsula	79.92	37.12
Sphaerophysa salsula	81.67	36.85
Sphaerophysa salsula	101.97	38.25
Sphaerophysa salsula	103.08	38.62
Sphaerophysa salsula	94.9	36.42
Sphaerophysa salsula	100.62	36.28
Sphaerophysa salsula	94.9	36.42
Sphaerophysa salsula	97.5	36
Sphaerophysa salsula	103.08	38.62
Sphaerophysa salsula	98.48	36.92
Sphaerophysa salsula	101.47	35.03
Sphaerophysa salsula	101.43	36.05
Sphaerophysa salsula	103.08	38.62
Sphaerophysa salsula	98.08	36.3
Sphaerophysa salsula	98.48	36.92
Sphaerophysa salsula	94.9	36.4
Sphaerophysa salsula	88.17	39.02
Sphaerophysa salsula	85.53	38.13
Sphaerophysa salsula	102.03	35.93
Sphaerophysa salsula	101.95	36.83
Sphaerophysa salsula	94.9	36.42
Sphaerophysa salsula	102.03	35.93
Sphaerophysa salsula	98.08	36.3
Sphaerophysa salsula	102.8	36.33
Sphaerophysa salsula	100.62	36.28
Sphaerophysa salsula	103.08	38.62
Sphaerophysa salsula	101.8	36.6
Sphaerophysa salsula	98.48	36.93
Sphaerophysa salsula	99.62	38.83
Sphaerophysa salsula	101.8	36.6
Sphaerophysa salsula	103.08	38.62
Sphaerophysa salsula	94.9	36.42
Sphaerophysa salsula	103.09	38.62
Sphaerophysa salsula	101.2	36.63
Sphaerophysa salsula	103.08	38.62
Sphaerophysa salsula	97.36	37.36
Sphaerophysa salsula	103.09	38.62
Sphaerophysa salsula	103.08	38.62
Sphaerophysa salsula	97.37	37.37
Sphaerophysa salsula	103.08	38.62
Sphaerophysa salsula	94.9	36.42
Sphaerophysa salsula	102.79	36.32
Sphaerophysa salsula	103.09	38.62
Sphaerophysa salsula	101.95	36.83
Sphaerophysa salsula	103.08	38.62
Sphaerophysa salsula	100.17	39.13
Sphaerophysa salsula	94.88	39.52
Sphaerophysa salsula	103.08	38.62
Sphaerophysa salsula	94.9	36.4
Sphaerophysa salsula	103.75	36.07
Sphaerophysa salsula	101.95	36.83
Sphaerophysa salsula	102.544	32.7909
